# Supplementary material for: Drought Sensitivity of Spring Wheat Cultivars Shapes Rhizosphere Microbial Community Patterns in Response to Drought
Source: Plants (Basel). 2023 Oct 23;12(20):3650. doi: 10.3390/plants12203650 (PMC10609721; doi:10.3390/plants12203650)
Supplement: Supplementary file 1 [file plants-12-03650-s001.zip]

Archive with 1 entries (1 files):
- plants-2578722-supplementary.pdf
